# Supplementary material for: The landscape of DNA repeat elements in human heart failure
Source: Genome Biol. 2012 Oct 3;13(10):R90. doi: 10.1186/gb-2012-13-10-r90 (PMC3491418; doi:10.1186/gb-2012-13-10-r90)
Supplement: Additional file 7 — CTRL versus EsCM comparison of each repeat element's methylation using unpaired Welch's t-test. [file gb-2012-13-10-r90-S7.xlsx]

## Sheet: Sheet1
Repeat	P	Q (P-adjusted)
ALR	6.095e-06	0.00233631
ALRb	1.13413e-05	0.00233631
ALR1	2.18357e-05	0.00299877
ALR_	0.000147833	0.0152268
CHARLIE3	0.000604977	0.0498501
HUERS-P3B	0.000818677	0.0562158
MER41I	0.00111359	0.0655428
PABL_A	0.00130957	0.0674427
L1ME3D_3end	0.00199493	0.07212
MSTA2	0.00187991	0.07212
RICKSHA	0.00210058	0.07212
LTR6B	0.00164841	0.07212
MER85	0.00399468	0.113847
MADE1	0.00414491	0.113847
MER4D_LTR	0.00391	0.113847
BSR	0.00515524	0.132747
MER4A1	0.00566201	0.13722
L1MB8	0.00633094	0.137282
MER4A1_LTR	0.00607219	0.137282
HERV19I	0.0066923	0.137861
MER9a2	0.00717357	0.140739
LTR7B	0.00869322	0.1628
HERV46I	0.00946655	0.169575
MSTC	0.0101024	0.173424
MER75	0.0106603	0.175681
L1MB7	0.0147807	0.179108
L1P4a_5end	0.0135457	0.179108
PRIMA41	0.0145236	0.179108
MSTB	0.0125542	0.179108
HERV-K14CI	0.0132028	0.179108
HERVE	0.0130695	0.179108
LTR8	0.0141772	0.179108
MER41A	0.0122971	0.179108
ALR2	0.0130191	0.179108
MER41B	0.0155636	0.183205
PRIMA4_LTR	0.0170747	0.19541
HERVKC4	0.0189784	0.196316
ZOMBI_B	0.0182467	0.196316
ERVL-E	0.0190598	0.196316
LTR26	0.01816	0.196316
HERVK11I	0.0305053	0.201146
HERVK9I	0.022753	0.201146
LTR5	0.0333429	0.201146
LTR5A	0.0246123	0.201146
L1M2_5	0.0271226	0.201146
L1MA3	0.0339042	0.201146
L1MB5	0.0336137	0.201146
L1PA14_5	0.0341753	0.201146
HERV30I	0.0305449	0.201146
HERV39	0.0335173	0.201146
MER57A_I	0.0309197	0.201146
PRIMA4_I	0.0310502	0.201146
MER21C	0.0301784	0.201146
MLT2B2	0.0225964	0.201146
HUERS-P3	0.0280465	0.201146
SSU-rRNA_Cel	0.0240586	0.201146
SSU-rRNA_Dme	0.0256784	0.201146
SSU-rRNA_Hsa	0.0307663	0.201146
HERV9	0.0221038	0.201146
HERVE_a	0.0294577	0.201146
HERVIP10F	0.0325645	0.201146
LTR10D	0.0223033	0.201146
LTR12	0.0243722	0.201146
LTR27	0.0232841	0.201146
LTR6A	0.0225687	0.201146
LTR8A	0.0324487	0.201146
MER49	0.0290239	0.201146
PABL_B	0.0315926	0.201146
ALRa_	0.0252544	0.201146
CER	0.0336834	0.201146
L1MB4	0.0359653	0.201428
HERVP71A_I	0.0359452	0.201428
MLT1B	0.0388113	0.201428
THE1D	0.039043	0.201428
HERV17	0.0375037	0.201428
LTR10F	0.0387076	0.201428
LTR12B	0.0391122	0.201428
LTR30	0.0379897	0.201428
MER4D1	0.0364551	0.201428
MER61C	0.0369789	0.201428
L1ME_ORF2	0.04	0.202721
THE1B	0.0408395	0.202721
MER41C	0.040672	0.202721
MER9a1	0.0430336	0.206161
AluSx3	0.0422237	0.206161
HSMAR2	0.042631	0.206161
MSTA	0.0442599	0.209598
LTR7A	0.0461316	0.211362
LTR28B	0.0461713	0.211362
LTR71B	0.0460853	0.211362
HERVK22I	0.0472081	0.211922
MER11A	0.0544276	0.211922
MER9	0.0500611	0.211922
L1MB3	0.0571689	0.211922
L1PB3	0.0576192	0.211922
L1PREC2	0.0536065	0.211922
MER30B	0.0520852	0.211922
TIGGER1	0.0549491	0.211922
HERVH48I	0.0577064	0.211922
MER4BI	0.0482684	0.211922
LTR18A	0.0576409	0.211922
THE1A	0.0514568	0.211922
L7A	0.0569594	0.211922
LOR1	0.0522282	0.211922
LSU-rRNA_Cel	0.0557576	0.211922
LSU-rRNA_Dme	0.0586385	0.211922
LSU-rRNA_Hsa	0.0582291	0.211922
HERV-Fc1	0.0547174	0.211922
HERV35I	0.0554924	0.211922
HERVS71	0.0578216	0.211922
LTR39	0.0539316	0.211922
LTR9B	0.0490934	0.211922
MER4D	0.0507936	0.211922
MER57A1	0.0553245	0.211922
L1PA16_5	0.0612113	0.217406
ACRO1	0.060995	0.217406
L1MC1	0.0663646	0.218738
L1PBA_5	0.0646546	0.218738
L1PREC1	0.065844	0.218738
tRNA-Leu-TTA(m)	0.0640519	0.218738
LTR7C	0.0634015	0.218738
LTR7Y	0.062834	0.218738
LTR10C	0.0662598	0.218738
LTR12F	0.0655474	0.218738
MER4C	0.062625	0.218738
LTR14	0.0746597	0.223833
MER11C	0.0754461	0.223833
L1MA4A	0.0703451	0.223833
L1PA12_5	0.0768056	0.223833
L1PA13_5	0.0709739	0.223833
L1PA7_5	0.0712046	0.223833
L1PB4	0.0760944	0.223833
Charlie12	0.0737256	0.223833
MER2	0.0737688	0.223833
HUERS-P2	0.0728605	0.223833
MER31	0.07163	0.223833
HERVL66I	0.072436	0.223833
LTR18B	0.0719246	0.223833
LTR45B	0.0731624	0.223833
LTR9D	0.0756621	0.223833
MER4E	0.0771462	0.223833
MIR	0.0746134	0.223833
L1MA5	0.0865047	0.229673
L1PA16	0.0811495	0.229673
MER30	0.0863993	0.229673
MLT1D	0.0853929	0.229673
MSTD	0.086065	0.229673
THE1_I	0.0854962	0.229673
HUERS-P1	0.0869505	0.229673
LOR1a_LTR	0.0824396	0.229673
LTR10E	0.0857074	0.229673
MER39B	0.0869637	0.229673
MER4A	0.0860138	0.229673
MER4B	0.0846535	0.229673
MER51C	0.0800589	0.229673
MER57B1	0.0850589	0.229673
L1MA4	0.0879195	0.230719
LTR9A1	0.0908538	0.23691
LTR3	0.0924263	0.239495
L1PA15	0.0930728	0.239662
HERV-K14I	0.0946922	0.241998
MER61I	0.0951546	0.241998
AluJr	0.0963351	0.243497
MER11D	0.0980024	0.245041
L1PA14	0.0994833	0.245041
AluYd3a1	0.101069	0.245041
AluYk12	0.100964	0.245041
MSTB1	0.098732	0.245041
MST_I	0.101249	0.245041
LTR15	0.0994504	0.245041
MER52AI	0.101704	0.245041
THE1C	0.102477	0.245467
AluYb9	0.104627	0.24917
LTR2C	0.105401	0.24957
L1P_MA2	0.107773	0.251485
MER1A	0.108651	0.251485
R66	0.108234	0.251485
MER4E1	0.10698	0.251485
LTR1E	0.113733	0.261775
MER51B	0.115177	0.263627
L1MB1	0.116406	0.264969
MER9a3	0.118741	0.268799
AluYk13	0.121335	0.270217
ZOMBI	0.120494	0.270217
HERVL	0.121287	0.270217
AluYa8	0.122373	0.270706
AluYi6	0.124183	0.270706
MER1B	0.123238	0.270706
LTR19A	0.12372	0.270706
MLT1C	0.12562	0.272397
MER50B	0.127323	0.274645
MER50I	0.128764	0.276306
L1MA5A	0.129862	0.277218
L1	0.130805	0.277793
AluYb3a2	0.133484	0.280588
LTR66	0.133464	0.280588
L1MA8	0.139826	0.29059
HARLEQUIN	0.140358	0.29059
LTR25-int	0.139513	0.29059
MER25	0.143413	0.294244
TRNA_GLY	0.146359	0.294244
ERVL	0.146408	0.294244
MLT1C1	0.145094	0.294244
L7	0.144269	0.294244
HERV1_I	0.143736	0.294244
HERVK3I	0.148477	0.296954
MER50	0.149623	0.2978
AluYk11	0.152636	0.302337
AluJr4	0.153427	0.302357
FLAM	0.154114	0.302357
L1M1_5	0.155983	0.303136
MER57I	0.155447	0.303136
LTR13	0.157933	0.305485
L1MA1	0.162087	0.306875
L1PA10	0.161074	0.306875
HERV18	0.161954	0.306875
MSTA1	0.162375	0.306875
HERV4_I	0.161753	0.306875
MER66C	0.16381	0.308171
AluYbc3a	0.165903	0.309286
MER51A	0.165759	0.309286
LTR3B	0.16875	0.311772
LOR1I	0.16865	0.311772
L1PB2	0.170132	0.312921
L1MA7	0.17313	0.313241
L1MCA_5	0.173347	0.313241
L1ME1	0.172149	0.313241
LTR1F1	0.171166	0.313241
MER22	0.175588	0.315905
L23	0.178496	0.319741
L1MD2	0.179767	0.320623
L1PB2c	0.183561	0.324579
MER31A	0.182828	0.324579
ERVL-B4	0.185757	0.325667
LTR9	0.185371	0.325667
AluSc8	0.190401	0.332395
L1MDA_5	0.194931	0.336032
MLT2A2	0.193768	0.336032
7SL	0.194889	0.336032
AluSc5	0.196579	0.336218
AluYc2	0.197036	0.336218
MLT1A0	0.197487	0.336218
AluYg6	0.199956	0.337691
PTR5	0.199991	0.337691
L1PA2	0.203218	0.338971
AluSq2	0.202423	0.338971
HSATI	0.202709	0.338971
L1MB2	0.207885	0.34397
GOLEM	0.207103	0.34397
tRNA-Asp-GAY	0.213023	0.351062
AluSq	0.216778	0.355827
AluSz	0.2215	0.360704
AluYf2	0.221253	0.360704
L1MA6	0.222455	0.360833
L1PBA1_5	0.225989	0.365127
HERV-Fc2	0.236385	0.380433
HERVK11DI	0.239988	0.381758
PB1D11	0.239428	0.381758
MER51I	0.238271	0.381758
AluYf5	0.244936	0.385167
MER20	0.244397	0.385167
L28	0.243095	0.385167
TIGGER5	0.248686	0.388101
MER61E	0.248641	0.388101
MLT2A1	0.250145	0.388905
TAR1	0.253614	0.392816
L1MA2	0.257519	0.394416
L1MA9	0.25644	0.394416
MER41D	0.256699	0.394416
L1PA11	0.259257	0.395606
HERVH	0.264561	0.40221
L1MC3	0.266237	0.40327
L1M2C_5	0.269932	0.405644
L1M4B	0.271742	0.405644
L1MC2	0.271298	0.405644
SVA	0.269005	0.405644
AluYh9	0.276074	0.410622
LTR12E	0.279408	0.414087
LTR71A	0.281357	0.41548
L1MD1	0.290064	0.426808
LTR14A	0.292661	0.429097
MER11B	0.296694	0.430415
MER82	0.294743	0.430415
MER21A	0.295807	0.430415
LTR14C	0.299997	0.43368
L1PA7	0.302148	0.435262
LTR43	0.303681	0.435946
HERV1_LTR	0.307069	0.439279
AluYe5	0.313851	0.447428
HSMAR1	0.318538	0.452544
L1PA4	0.319846	0.452841
L1PB1	0.323378	0.454716
AluSg1	0.322924	0.454716
AluSp	0.329111	0.461203
L1MA10	0.331997	0.461814
HERV15I	0.33291	0.461814
LTR28	0.332761	0.461814
LTR1D1	0.334443	0.462384
L1HS	0.337571	0.463782
MER83	0.337706	0.463782
LTR76	0.339173	0.46425
HSAT5	0.340662	0.464745
HERVFH19I	0.344933	0.469018
MER61D	0.350215	0.474373
MER48	0.351175	0.474373
HERV1_LTRb	0.353647	0.475953
LTR1C	0.354655	0.475953
LTR22C0	0.3563	0.476239
GSAT	0.35718	0.476239
GSATX	0.359694	0.478045
MER61A	0.360919	0.47813
AluYb3a1	0.368666	0.486828
AluSq4	0.380318	0.495153
AluYc5	0.380304	0.495153
U6	0.380979	0.495153
LTR35A	0.376776	0.495153
LSAU	0.379401	0.495153
LTR1C2	0.386824	0.501168
U2	0.388235	0.50142
AluSx4	0.389918	0.50202
LTR5_Hs	0.394742	0.506646
MER52D	0.399364	0.510987
FRAM	0.405277	0.516948
AluSg7	0.411863	0.523727
PABL_AI	0.413236	0.523856
AluJb	0.423687	0.535325
U1	0.424882	0.535325
MER107	0.428867	0.537778
L23A	0.429439	0.537778
HERVK	0.437702	0.546465
AluSz6	0.439396	0.546922
LTR1D	0.447269	0.555045
7SK	0.451587	0.55872
D20S16	0.456182	0.562715
LTR32	0.461226	0.56724
LTR5B	0.463762	0.56866
L1PA5	0.474622	0.58025
HERVFH21I	0.476977	0.581404
AluYd8	0.495509	0.598651
LTR1	0.4931	0.598651
LTR1B	0.496939	0.598651
LTR2B	0.495196	0.598651
LTR49	0.50612	0.606166
MER83C	0.505488	0.606166
HERVIP10FH	0.515135	0.614
GSATII	0.515641	0.614
MER21B	0.522836	0.620774
L1P4e_5end	0.527833	0.624905
AluSg4	0.532062	0.628108
LTR3A	0.534642	0.62935
AluSc	0.586943	0.68699
LTR10A	0.585376	0.68699
LTR1B1	0.59414	0.692497
MER52C	0.59501	0.692497
REP522	0.597024	0.692884
LTR1B0	0.612902	0.705351
LTR26B	0.61287	0.705351
MER52A	0.611609	0.705351
TIGGER2	0.61605	0.706999
MER9B	0.622168	0.712037
MSR1	0.633068	0.722504
HERV3	0.652051	0.741308
MER66_I	0.653143	0.741308
5S	0.660327	0.747249
LTR1F2	0.662004	0.747249
LTR1F	0.667009	0.75084
LTR28C	0.675303	0.758106
AluSq10	0.678944	0.760122
LTR22A	0.68332	0.762948
L2	0.68541	0.763213
LTR10G	0.693756	0.770424
LTR8B	0.705576	0.781444
L1PA13	0.712734	0.787235
LTR1A2	0.716536	0.787235
LTR2752	0.715812	0.787235
HERVK13I	0.753179	0.817888
LTR22	0.751341	0.817888
CYCLO	0.755927	0.817888
SVA2	0.747323	0.817888
LTR1C1	0.756348	0.817888
MER51E	0.750223	0.817888
L1PA6	0.761845	0.821676
L1PA3	0.770253	0.828575
MER52B	0.772272	0.828584
L31	0.77855	0.833149
FAM	0.782072	0.83475
LTR1C3	0.833093	0.884625
LTR46	0.83116	0.884625
LTR22B1	0.842439	0.892249
MER39	0.846855	0.894626
LTR14B	0.865565	0.899851
GOLEM_B	0.864155	0.899851
GOLEM_C	0.86709	0.899851
LTR18C	0.865971	0.899851
HERVI	0.866004	0.899851
LTR12D	0.859915	0.899851
MER41E	0.863352	0.899851
LTR12C	0.872216	0.902897
LTR17	0.911708	0.941413
MER57B2	0.918276	0.945824
L1PA12	0.922634	0.947943
L1PA8	0.930492	0.948918
HARLEQUINLTR	0.929892	0.948918
MER4I	0.92623	0.948918
L1MB3_5	0.935688	0.95186
L1M1B_5	0.949741	0.961409
L37	0.949224	0.961409
MER50C	0.952851	0.962193
LTR10B	0.959112	0.966147
LTR13A	0.969916	0.974647
MER84I	1	1
MER122	1	1
